# Supplementary material for: Exploring the pathogenesis, biomarkers, and potential drugs for type 2 diabetes mellitus and acute pancreatitis through a comprehensive bioinformatic analysis
Source: Front Endocrinol (Lausanne). 2024 Nov 20;15:1405726. doi: 10.3389/fendo.2024.1405726 (PMC11614670; doi:10.3389/fendo.2024.1405726)
Supplement: Supplementary Table 1 — MR analysis results of HDL-C, LDL-C, TG, and APOA-1 on T2DM and AP. [file Table1.xlsx]

## Sheet: Sheet1
Outcome	Exposure	Method	nSNP	Beta	SE	Pval	OR	OR_lci95	OR_uci95	Heterogeneity Test		Pleiotropy Test
Type 2 diabetes	HDL cholesterol	MR Egger	75	-0.239208	0.123483	0.0565941	0.787251	0.61802	1.00282	MR Egger	0.00914395	0.00530452	0.203439
Type 2 diabetes	HDL cholesterol	Weighted median	75	-0.351739	0.0866177	4.89017e-05	0.703464	0.593624	0.833628	Inverse variance weighted	0.00744488
Type 2 diabetes	HDL cholesterol	Inverse variance weighted	75	-0.376218	0.0623181	1.56944e-09	0.686453	0.607525	0.775634
Type 2 diabetes	HDL cholesterol	Simple mode	75	-0.36726	0.169061	0.0330325	0.692629	0.497271	0.964737
Type 2 diabetes	HDL cholesterol	Weighted mode	75	-0.330356	0.0968949	0.00105699	0.718668	0.59436	0.868974
Type 2 diabetes	LDL cholesterol	MR Egger	78	0.0100222	0.0898608	0.91149	1.01007	0.846957	1.2046	NA	NA	NA	NA
Type 2 diabetes	LDL cholesterol	Weighted median	78	0.0473585	0.068057	0.486513	1.0485	0.917564	1.19812	NA	NA
Type 2 diabetes	LDL cholesterol	Inverse variance weighted	78	0.0387944	0.0561862	0.489904	1.03956	0.931154	1.16058
Type 2 diabetes	LDL cholesterol	Simple mode	78	0.00605075	0.124054	0.961225	1.00607	0.788917	1.28299
Type 2 diabetes	LDL cholesterol	Weighted mode	78	0.0411913	0.0632341	0.516722	1.04205	0.920583	1.17955
Type 2 diabetes	Triglycerides	MR Egger	45	0.206461	0.107021	0.0603277	1.22932	0.996705	1.51622	MR Egger	0.0252412	0.00392395	0.445869
Type 2 diabetes	Triglycerides	Weighted median	45	0.292741	0.0916198	0.00139747	1.3401	1.11982	1.6037	Inverse variance weighted	0.0269778
Type 2 diabetes	Triglycerides	Inverse variance weighted	45	0.268921	0.0694119	0.000106941	1.30855	1.14211	1.49926
Type 2 diabetes	Triglycerides	Simple mode	45	0.348252	0.171654	0.0485568	1.41659	1.01188	1.98317
Type 2 diabetes	Triglycerides	Weighted mode	45	0.294677	0.0792985	0.000568177	1.34269	1.14941	1.56847
Type 2 diabetes	apolipoprotein A-I	MR Egger	273	-0.0470078	0.10376	0.650879	0.95408	0.778507	1.16925	MR Egger	0.587708	-0.00456311	0.0920825
Type 2 diabetes	apolipoprotein A-I	Weighted median	273	-0.0738568	0.0796869	0.354011	0.928805	0.794499	1.08581	Inverse variance weighted	0.577148
Type 2 diabetes	apolipoprotein A-I	Inverse variance weighted	273	-0.221827	0.0654941	0.000706693	0.801054	0.704551	0.910776
Type 2 diabetes	apolipoprotein A-I	Simple mode	273	-0.0704438	0.20067	0.725828	0.93198	0.628916	1.38108
Type 2 diabetes	apolipoprotein A-I	Weighted mode	273	-0.0388421	0.0876744	0.658099	0.961903	0.81003	1.14225
Acute pancreatitis	HDL cholesterol	MR Egger	45	-0.000698154	0.000473982	0.148046	0.999302	0.998374	1.00023	MR Egger	0.831306	-1.63857e-06	0.945579
Acute pancreatitis	HDL cholesterol	Weighted median	45	-0.000706787	0.000446103	0.113113	0.999293	0.99842	1.00017	Inverse variance weighted	0.857918
Acute pancreatitis	HDL cholesterol	Inverse variance weighted	45	-0.000721771	0.000326111	0.0268792	0.999278	0.99864	0.999917
Acute pancreatitis	HDL cholesterol	Simple mode	45	-0.00104039	0.000979117	0.29377	0.99896	0.997045	1.00088
Acute pancreatitis	HDL cholesterol	Weighted mode	45	-0.000824112	0.000373452	0.032596	0.999176	0.998445	0.999908
Acute pancreatitis	LDL cholesterol	MR Egger	32	-0.000743718	0.00110715	0.50689	0.999257	0.997091	1.00143	NA	NA	NA	NA
Acute pancreatitis	LDL cholesterol	Weighted median	32	-0.000158936	0.000729392	0.827505	0.999841	0.998413	1.00127	NA	NA
Acute pancreatitis	LDL cholesterol	Inverse variance weighted	32	-0.000319302	0.000503137	0.525674	0.999681	0.998695	1.00067
Acute pancreatitis	LDL cholesterol	Simple mode	32	-0.000606847	0.00120474	0.618022	0.999393	0.997036	1.00176
Acute pancreatitis	LDL cholesterol	Weighted mode	32	-0.000208907	0.000738483	0.779145	0.999791	0.998345	1.00124
Acute pancreatitis	Triglycerides	MR Egger	35	-0.00211385	0.000928345	0.029398	0.997888	0.996074	0.999706	NA	NA	NA	NA
Acute pancreatitis	Triglycerides	Weighted median	35	-0.00110393	0.000731361	0.13119	0.998897	0.997466	1.00033	NA	NA
Acute pancreatitis	Triglycerides	Inverse variance weighted	35	-0.000298505	0.000481337	0.535153	0.999702	0.998759	1.00065
Acute pancreatitis	Triglycerides	Simple mode	35	-1.50325e-07	0.00126872	0.999906	1	0.997516	1.00249
Acute pancreatitis	Triglycerides	Weighted mode	35	-0.00154978	0.000713145	0.0368287	0.998451	0.997057	0.999848
Acute pancreatitis	apolipoprotein A-I	MR Egger	116	-0.000281968	0.000717468	0.69505	0.999718	0.998313	1.00112	MR Egger	0.587708	-2.03436e-05	0.241416
Acute pancreatitis	apolipoprotein A-I	Weighted median	116	-0.000183001	0.000713545	0.79759	0.999817	0.99842	1.00122	Inverse variance weighted	0.577148
Acute pancreatitis	apolipoprotein A-I	Inverse variance weighted	116	-0.000963338	0.000424219	0.0231561	0.999037	0.998207	0.999868
Acute pancreatitis	apolipoprotein A-I	Simple mode	116	-0.000752142	0.00138558	0.588293	0.999248	0.996538	1.00197
Acute pancreatitis	apolipoprotein A-I	Weighted mode	116	-0.000552083	0.000636338	0.387424	0.999448	0.998202	1.0007
